# Supplementary material for: Prolonged Overtime Predicts Worsening Burnout Among Healthcare Workers: A 4-Year Longitudinal Study in Taiwan
Source: Healthcare (Basel). 2025 Jul 30;13(15):1859. doi: 10.3390/healthcare13151859 (PMC12345989; doi:10.3390/healthcare13151859)
Supplement: Supplementary file 1 [file healthcare-13-01859-s001.zip]

Archive with 1 entries (1 files):
- healthcare-3745818-supplementary.pdf
